# Supplementary material for: ﻿Diet composition and interspecific niche of Taohongling Sika deer (Cervusnipponkopschi) and its sympatric Reeve’s muntjac (Muntiacusreevesi) and Chinese hare (Lepussinensis) in winter (Animalia, Mammalia)
Source: Zookeys. 2023 Feb 22;1149:17–36. doi: 10.3897/zookeys.1149.96936 (PMC10208087; doi:10.3897/zookeys.1149.96936)
Supplement: Supplementary material 1 — Dietary of Sika deer, Reeves՚ muntjac and Chinese hare [file zookeys-1149-017_article-96936__-s001.xlsx]

## Sheet: Abundance
Number	Sika deer									Reeve's muntjac									Chinese hare
	Family	abundance	Percentage of abundance	Genus	abundance	Percentage of abundance	Species	abundance	Percentage of abundance	Family	abundance	Percentage of abundance	Genus	abundance	Percentage of abundance	Species	abundance	Percentage of abundance	Family	abundance	Percentage of abundance	Genus	abundance	Percentage of abundance	Species	abundance	Percentage of abundance
1	Rosaceae	1495995	0.3694	Rubus	1477626	0.364864	Rubus chingii	1474759	0.364156	Rosaceae	2127875	0.524092	Rubus	2101962	0.51771	Rubus chingii	2098533	0.516865	Rosaceae	539816	0.163544	Rubus	521970	0.158137	Unclassified	807267	0.244572
2	Hamamelidaceae	1042886	0.257516	Loropetalum	1033555	0.255212	Loropetalum chinense	1031923	0.254809	Pentaphylacaceae	447051	0.110108	Eurya	447051	0.110108	Eurya japonica	447012	0.110098	Poaceae	539167	0.163347	Smilax	514196	0.155782	Rubus chingii	520988	0.15784
3	Pentaphylacaceae	543054	0.134094	Eurya	543054	0.134094	Eurya japonica	543014	0.134084	Celastraceae	248537	0.0612142	Euonymus	247889	0.0610546	Unclassified	270484	0.0666197	Smilacaceae	514196	0.155782	Rhus	351331	0.10644	Smilax china	513491	0.155568
4	Theaceae	157718	0.0389447	Camellia	157414	0.0388696	Camellia japonica	157200	0.0388168	Poaceae	183612	0.0452233	Celtis	130515	0.0321456	Euonymus grandiflorus	247866	0.061049	Anacardiaceae	353378	0.10706	Campylotropis	314327	0.0952293	Rhus chinensis	351260	0.106419
5	Celastraceae	121971	0.0301178	Euonymus	119040	0.0293941	Unclassified	124186	0.0306648	Cannabaceae	132798	0.0327079	Arrhenatherum	122477	0.0301659	Arrhenatherum elatius	122471	0.0301644	Fabaceae	321541	0.0974148	Bidens	177132	0.0536643	Hedyotis diffusa	165539	0.0501521
6	Poaceae	120744	0.0298148	Phyllostachys	99528	0.0245761	Euonymus grandiflorus	119011	0.0293869	Moraceae	107086	0.0263751	Sabia	86817	0.0213829	Celtis sinensis	104281	0.0256842	Asteraceae	223437	0.067693	Hedyotis	165572	0.0501621	Cunninghamia lanceolata	147457	0.0446739
7	Ericaceae	98236	0.024257	Maclura	76298	0.01884	Phyllostachys edulis	99528	0.0245761	Sabiaceae	86817	0.0213829	Unclassified	85859	0.0211469	Sabia swinhoei	86811	0.0213814	Rubiaceae	183432	0.055573	Cunninghamia	147522	0.0446936	Eleusine indica	117824	0.0356962
8	Moraceae	84613	0.0208932	Cunninghamia	67815	0.0167453	Maclura tricuspidata	76188	0.0188128	Asteraceae	85326	0.0210156	Maclura	67652	0.0166626	Maclura tricuspidata	67575	0.0166436	Cupressaceae	148365	0.044949	Unclassified	123885	0.0375325	Miscanthus sinensis	84273	0.0255315
9	Cupressaceae	67913	0.0167695	Rhododendron	58872	0.014537	Cunninghamia lanceolata	67775	0.0167354	Oleaceae	60868	0.0149917	Ligustrum	60627	0.0149323	Ligustrum lucidum	60181	0.0148225	Unclassified	87500	0.0265092	Eleusine	117947	0.0357335	Oxalis corniculata	76228	0.0230942
10	Cannabaceae	46845	0.0115673	Unclassified	53919	0.013314	Rhododendron mucronatum	58842	0.0145296	Smilacaceae	51350	0.0126474	Phyllostachys	53317	0.0131319	Phyllostachys edulis	53317	0.0131319	Oxalidaceae	76298	0.0231154	Digitaria	102070	0.0309234	Setaria viridis	51604	0.0156341
11	Aquifoliaceae	24081	0.00594623	Celtis	39966	0.00986865	Celtis sinensis	31648	0.00781472	Cupressaceae	49064	0.0120844	Smilax	51350	0.0126474	Smilax china	51295	0.0126339	Pinaceae	48229	0.0146116	Miscanthus	84273	0.0255315	Panicum bisulcatum	49135	0.0148861
12	Unclassified	20951	0.00517335	Vaccinium	38320	0.00946221	Vaccinium vitis-idaea	31230	0.0077115	Nyssaceae	48374	0.0119144	Cunninghamia	49053	0.0120817	Cunninghamia lanceolata	49038	0.012078	Sabiaceae	31537	0.00955452	Oxalis	76298	0.0231154	Pinus massoniana	48229	0.0146116
13	Sabiaceae	19571	0.00483259	Ilex	24081	0.00594623	Ilex cornuta	23969	0.00591857	Unclassified	48277	0.0118905	Nyssa	48374	0.0119144	Loropetalum chinense	33634	0.008284	Pentaphylacaceae	24192	0.00732927	Setaria	52583	0.0159307	Secale cereale	38162	0.0115616
14	Menispermaceae	18987	0.00468839	Sabia	19571	0.00483259	Sabia swinhoei	19571	0.00483259	Hamamelidaceae	35616	0.00877216	Aster	45164	0.0111238	Lysimachia congestiflora	32730	0.00806134	Euphorbiaceae	23667	0.00717021	Panicum	49221	0.0149121	Polypogon fugax	33062	0.0100165
15	Fabaceae	17068	0.00421453	Cocculus	14999	0.00370364	Cocculus orbiculatus	14919	0.00368389	Primulaceae	33526	0.0082574	Loropetalum	33982	0.00836971	Oxalis corniculata	31932	0.0078648	Solanaceae	18618	0.00564055	Pinus	48229	0.0146116	Phyllostachys edulis	31677	0.00959694
16	Rubiaceae	15367	0.00379451	Lysimachia	12883	0.00318115	Lysimachia congestiflora	12869	0.00317769	Oxalidaceae	32196	0.00792982	Lysimachia	32822	0.008084	Ilex cornuta	27205	0.00670054	Altingiaceae	18263	0.005533	Aster	39137	0.011857	Sabia swinhoei	31537	0.00955452
17	Primulaceae	12939	0.00319498	Saxifraga	11988	0.00296015	Saxifraga stolonifera	11986	0.00295966	Aquifoliaceae	27381	0.00674389	Oxalis	32196	0.00792982	Cirsium arvense	25273	0.0062247	Hamamelidaceae	16623	0.00503614	Secale	38162	0.0115616	Eurya japonica	24192	0.00732927
18	Saxifragaceae	12269	0.00302954	Arrhenatherum	10867	0.00268335	Arrhenatherum elatius	10867	0.00268335	Rubiaceae	25259	0.00622125	Ilex	27381	0.00674389	Broussonetia papyrifera	24104	0.00593677	Meliaceae	14809	0.00448657	Polypogon	33062	0.0100165	Mallotus japonicus	19557	0.00592503
19	Boraginaceae	10918	0.00269594	Ehretia	10822	0.00267223	Ehretia acuminata	10822	0.00267223	Ericaceae	21429	0.00527793	Broussonetia	26098	0.00642789	Saxifraga stolonifera	17851	0.00439667	Cannabaceae	13944	0.00422451	Phyllostachys	31677	0.00959694	Liquidambar formosana	18235	0.00552452
20	Nyssaceae	9837	0.00242901	Nyssa	9837	0.00242901	Rhus chinensis	8893	0.00219591	Saxifragaceae	18182	0.00447819	Cirsium	25290	0.00622888	Rhododendron mucronatum	16243	0.00400062	Aquifoliaceae	12529	0.00379582	Sabia	31537	0.00955452	Nicotiana tabacum	18099	0.00548332
21	Anacardiaceae	8910	0.00220011	Rhus	8894	0.00219616	Hedyotis diffusa	8706	0.00214974	Rutaceae	15051	0.00370704	Saxifraga	17914	0.00441219	Mallotus japonicus	14851	0.00365778	Lauraceae	11820	0.00358102	Eurya	24192	0.00732927	Loropetalum chinense	16197	0.00490708
22	Asteraceae	8827	0.00217962	Corylopsis	8802	0.00217344	Corylopsis multiflora	8235	0.00203344	Euphorbiaceae	15015	0.00369817	Rhododendron	16251	0.00400259	Tetradium ruticarpum	13102	0.003227	Ericaceae	11719	0.00355042	Mallotus	19557	0.00592503	Prunus sibirica	15058	0.00456201
23	Rutaceae	7777	0.00192034	Leptopetalum	8706	0.00214974	Polypogon fugax	7736	0.00191022	Fabaceae	12365	0.00304548	Mallotus	14851	0.00365778	Galium aparine	13017	0.00320606	Lardizabalaceae	10798	0.00327139	Liquidambar	18263	0.005533	Arrhenatherum elatius	12797	0.00387701
24	Caprifoliaceae	7549	0.00186404	Rosa	8095	0.00199887	Abelia schumannii	7149	0.00176527	Caryophyllaceae	11295	0.00278194	Tetradium	13111	0.00322922	Coreopsis tinctoria	11630	0.00286445	Theaceae	8281	0.00250883	Nicotiana	18099	0.00548332	Ilex cornuta	12498	0.00378642
25	Pinaceae	5789	0.00142946	Polypogon	7738	0.00191071	Broussonetia papyrifera	6079	0.00150106	Dryopteridaceae	10845	0.0026711	Galium	13106	0.00322798	Iryanthera hostmannii	9993	0.00246126	Celastraceae	7474	0.00226434	Loropetalum	16274	0.00493041	Sargentodoxa cuneata	10479	0.00317474
26	Lauraceae	5318	0.00131315	Abelia	7172	0.00177095	Vaccinium ovalifolium	6066	0.00149785	Papaveraceae	10346	0.0025482	Coreopsis	11633	0.00286519	Morus yunnanensis	9733	0.00239722	Moraceae	6969	0.00211134	Prunus	15058	0.00456201	Rhododendron mucronatum	9416	0.00285269
27	Oxalidaceae	5071	0.00125216	Broussonetia	6950	0.00171614	Pinus massoniana	5789	0.00142946	Solanaceae	9556	0.00235363	Stellaria	11230	0.00276593	Acorus gramineus	9546	0.00235116	Apiaceae	5502	0.0016669	Arrhenatherum	12797	0.00387701	Microstegium vimineum	9143	0.00276998
28	Oleaceae	4894	0.00120846	Zanthoxylum	6199	0.00153069	Pteroceltis tatarinowii	5784	0.00142822	Acoraceae	9546	0.00235116	Morus	9733	0.00239722	Nicotiana tabacum	9295	0.00228934	Oleaceae	3669	0.00111157	Ilex	12529	0.00379582	Melia azedarach	8469	0.00256579
29	Lygodiaceae	4093	0.00101067	Pinus	5789	0.00142946	Oxalis corniculata	5044	0.0012455	Lauraceae	9522	0.00234525	Acorus	9546	0.00235116	Akebia quinata	8558	0.00210782	Sapindaceae	3510	0.0010634	Trema	11912	0.00360889	Camellia japonica	8222	0.00249096
30	Solanaceae	4041	0.000997828	Pteroceltis	5787	0.00142896	Ligustrum vulgare	4858	0.00119957	Theaceae	8769	0.00215979	Nicotiana	9309	0.00229279	Camellia japonica	8397	0.00206817	Dryopteridaceae	1985	0.00060138	Cinnamomum	11742	0.00355738	Euonymus grandiflorus	7440	0.00225404
31	Smilacaceae	3671	0.000906466	Cinnamomum	5104	0.00126031	Rosa henryi	4686	0.0011571	Lardizabalaceae	8690	0.00214033	Cinnamomum	9217	0.00227013	Lygodium japonicum	7904	0.00194674	Acanthaceae	1776	0.000538061	Sargentodoxa	10486	0.00317686	Maclura tricuspidata	5078	0.00153844
32	Euphorbiaceae	3663	0.00090449	Oxalis	5071	0.00125216	Lygodium japonicum	4090	0.00100993	Menispermaceae	8004	0.00197137	Prunus	8839	0.00217703	Hypericum perforatum	7574	0.00186546	Nyssaceae	1554	0.000470804	Rhododendron	9422	0.00285451	Coreopsis tinctoria	4965	0.00150421
33	Campanulaceae	3634	0.000897329	Ligustrum	4871	0.00120278	Nicotiana tabacum	3952	0.000975852	Lygodiaceae	7905	0.00194699	Akebia	8598	0.00211767	Cocculus orbiculatus	7536	0.0018561	Menispermaceae	1510	0.000457473	Microstegium	9143	0.00276998	Ligustrum vulgare	3668	0.00111127
34	Araliaceae	3216	0.000794114	Aster	4766	0.00117685	Codonopsis viridiflora	3605	0.000890169	Pinaceae	7298	0.00179748	Camellia	8397	0.00206817	Pinus massoniana	7298	0.00179748	Primulaceae	1499	0.000454141	Melia	8469	0.00256579	Koelreuteria bipinnata	2659	0.000805577
35	Styracaceae	3046	0.000752137	Lygodium	4093	0.00101067	Stephania tetrandra	3552	0.000877081	Ulmaceae	3685	0.000907609	Lygodium	7905	0.00194699	Cyrtomium fortunei	6812	0.00167778	Fagaceae	1466	0.000444143	Camellia	8222	0.00249096	Vaccinium vitis-idaea	2118	0.000641674
36	Papaveraceae	2898	0.000715592	Nicotiana	3965	0.000979062	Hedera helix	3120	0.000770409	Campanulaceae	3458	0.000851699	Hypericum	7617	0.00187605	Vaccinium vitis-idaea	4702	0.00115809	Araliaceae	1227	0.000371735	Euonymus	7440	0.00225404	Justicia quadrifaria	1766	0.000535032
37	Caryophyllaceae	2875	0.000709912	Stephania	3945	0.000974123	Rosa cymosa	3110	0.00076794	Fagaceae	3371	0.000830271	Cocculus	7605	0.0018731	Ulmus pumila	3678	0.000905885	Urticaceae	1201	0.000363858	Maclura	5081	0.00153935	Broussonetia papyrifera	1706	0.000516854
38	Dryopteridaceae	2799	0.000691146	Smilax	3671	0.000906466	Pueraria montana	3044	0.000751643	Caprifoliaceae	3113	0.000766726	Pinus	7298	0.00179748	Quercus glauca	3318	0.000817218	Caryophyllaceae	1175	0.000355981	Coreopsis	4965	0.00150421	Cocculus orbiculatus	1504	0.000455655
39	Elaeagnaceae	2720	0.000671639	Codonopsis	3607	0.000890662	Rubus idaeus	2690	0.000664231	Staphyleaceae	2749	0.000677074	Cyrtomium	6812	0.00167778	Rubus idaeus	3152	0.000776332	Cyperaceae	1111	0.000336591	Ligustrum	3668	0.00111127	Lysimachia taliensis	1496	0.000453232
40	Rhamnaceae	2411	0.000595339	Hedera	3120	0.000770409	Galium aparine	1843	0.000455085	Araliaceae	2738	0.000674365	Potentilla	5219	0.00128543	Polypogon fugax	2820	0.000694561	Brassicaceae	971	0.000294176	Acalypha	3384	0.00102522	Quercus glauca	1456	0.000441113
41	Vitaceae	1691	0.000417552	Pueraria	3044	0.000751643	Tetradium ruticarpum	1550	0.000382735	Styracaceae	2716	0.000668946	Rosa	5142	0.00126647	Rosa cymosa	2715	0.0006687	Violaceae	964	0.000292056	Dalbergia	3159	0.000957058	Sporobolus indicus	1322	0.000400516
42	Ebenaceae	1572	0.000388168	Stellaria	2875	0.000709912	Ulmus pumila	1467	0.000362241	Plantaginaceae	2280	0.00056156	Vaccinium	4991	0.00122927	Rosa henryi	2298	0.000565993	Musaceae	823	0.000249338	Koelreuteria	2659	0.000805577	Rosa cymosa	1282	0.000388398
43	Ulmaceae	1473	0.000363722	Elaeagnus	2720	0.000671639	Cyrtomium fortunei	1141	0.000281743	Apiaceae	1953	0.000481021	Dryopteris	4006	0.000986671	Veronica polita	2127	0.000523876	Papaveraceae	672	0.000203591	Viburnum	2323	0.000703782	Cyrtomium fortunei	1266	0.00038355
44	Ranunculaceae	1147	0.000283224	Sinojackia	2445	0.000603734	Celastrus orbiculatus	1101	0.000271866	Anacardiaceae	1915	0.000471661	Ulmus	3685	0.000907609	Stellaria media	1955	0.000481513	Lygodiaceae	578	0.000175112	Vaccinium	2279	0.000690451	Hedera helix	1209	0.000366282
45	Lardizabalaceae	920	0.000227172	Rhamnus	2322	0.000573362	Vitis vinifera	1050	0.000259272	Vitaceae	1903	0.000468706	Codonopsis	3426	0.000843818	Broussonetia kaempferi	1894	0.000466489	Saxifragaceae	492	0.000149057	Mangifera	1898	0.000575023	Glycine max	1164	0.000352648
46	Apiaceae	756	0.000186676	Chrysanthemum	2143	0.000529163	Mallotus japonicus	1016	0.000250877	Rhamnaceae	1545	0.000380531	Quercus	3318	0.000817218	Corylopsis multiflora	1607	0.000395801	Salicaceae	492	0.000149057	Celtis	1875	0.000568054	Carex conica	1110	0.000336288
47	Verbenaceae	691	0.000170626	Celastrus	2029	0.000501013	Clematis terniflora	987	0.000243716	Elaeagnaceae	1465	0.000360827	Ficus	3094	0.000762047	Sorbaria arborea	1329	0.00032733	Malvaceae	418	0.000126638	Broussonetia	1780	0.000539273	Hypericum perforatum	1105	0.000334773
48	Staphyleaceae	662	0.000163465	Galium	1936	0.000478049	Celastrus rosthornianus	928	0.000229147	Aristolochiaceae	1462	0.000360088	Polypogon	2821	0.000694807	Panicum bisulcatum	1260	0.000310336	Geraniaceae	379	0.000114823	Justicia	1776	0.000538061	Brassica oleracea	970	0.000293873
49	Brassicaceae	610	0.000150625	Dryopteris	1655	0.000408663	Akebia quinata	889	0.000219517	Urticaceae	1402	0.00034531	Staphylea	2749	0.000677074	Hedera helix	1203	0.000296297	Ebenaceae	310	9.39183e-05	Rosa	1555	0.000471106	Rubus idaeus	899	0.000272363
50	Fagaceae	575	0.000141982	Tetradium	1575	0.000388909	Hypericum perforatum	850	0.000209887	Lamiaceae	1103	0.000271667	Sinojackia	2419	0.000595795	Abelia schumannii	1201	0.000295804	Styracaceae	183	5.54421e-05	Nyssa	1554	0.000470804	Dimocarpus longan	845	0.000256003
51	Salicaceae	568	0.000140254	Potentilla	1520	0.000375328	Broussonetia kaempferi	842	0.000207912	Acanthaceae	928	0.000228565	Viburnum	2384	0.000587175	Lonicera japonica	1100	0.000270928	Cercidiphyllaceae	182	5.51392e-05	Cocculus	1504	0.000455655	Tragus berteronianus	682	0.00020662
52	Clethraceae	518	0.000127908	Ulmus	1473	0.000363722	Tripterygium wilfordii	794	0.000196059	Ranunculaceae	864	0.000212802	Veronica	2127	0.000523876	Vitis vinifera	921	0.000226841	Amaryllidaceae	182	5.51392e-05	Lysimachia	1497	0.000453535	Juniperus communis	674	0.000204197
53	Geraniaceae	323	7.97571e-05	Mycetia	1366	0.000337301	Verbena officinalis	691	0.000170626	Sapindaceae	701	0.000172655	Trema	2045	0.00050368	Justicia quadrifaria	793	0.000195315	Campanulaceae	77	2.33281e-05	Quercus	1456	0.000441113	Galium aparine	658	0.000199349
54	Podocarpaceae	282	6.96332e-05	Dalbergia	1213	0.000299521	Mucuna gigantea	595	0.000146921	Phyllanthaceae	683	0.000168222	Zanthoxylum	1911	0.000470676	Miscanthus sinensis	738	0.000181768	Peltanthera	46	1.39363e-05	Sporobolus	1341	0.000406273	Lygodium japonicum	577	0.000174809
55	Phyllanthaceae	253	6.24723e-05	Cyrtomium	1141	0.000281743	Populus x canadensis	558	0.000137785	Brassicaceae	673	0.000165759	Rhus	1902	0.000468459	Clematis terniflora	731	0.000180044	Amaranthaceae	33	9.99776e-06	Chloris	1273	0.000385671	Populus x canadensis	357	0.000108158
56	Plantaginaceae	241	5.95092e-05	Trema	1086	0.000268162	Quercus glauca	538	0.000132846	Podocarpaceae	628	0.000154675	Corylopsis	1633	0.000402205	Myrsine seguinii	694	0.000170931	Clethraceae	32	9.6948e-06	Cyrtomium	1266	0.00038355	Akebia quinata	307	9.30094e-05
57	Athyriaceae	204	5.03729e-05	Vitis	1050	0.000259272	Disanthus cercidifolius	514	0.00012692	Ebenaceae	572	0.000140883	Hydrocotyle	1492	0.000367477	Cardamine impatiens	507	0.000124873	Elaeocarpaceae	22	6.66517e-06	Hedera	1209	0.000366282	Sorbaria arborea	291	8.8162e-05
58	Actinidiaceae	197	4.86444e-05	Ficus	1045	0.000258038	Stellaria media	432	0.000106672	Athyriaceae	508	0.00012512	Elaeagnus	1465	0.000360827	Pueraria montana	470	0.00011576	Plantaginaceae	14	4.24147e-06	Gonostegia	1178	0.00035689	Corylopsis multiflora	279	8.45265e-05
59	Schisandraceae	192	4.74098e-05	Macaranga	1016	0.000250877	Styrax agrestis	346	8.54364e-05	Hydrangeaceae	385	9.48248e-05	Aristolochia	1462	0.000360088	Sambucus williamsii	458	0.000112805	Rutaceae	13	3.93851e-06	Stellaria	1175	0.000355981	Sacciolepis indica	230	6.96813e-05
60	Amaryllidaceae	171	4.22244e-05	Clematis	1007	0.000248655	Cardamine impatiens	328	8.09918e-05	Scrophulariaceae	314	7.73377e-05	Campylotropis	1454	0.000358118	Stephania tetrandra	390	9.60563e-05	Daphniphyllaceae	12	3.63555e-06	Glycine	1164	0.000352648	Cercidiphyllum japonicum	182	5.51392e-05
61	Myrtaceae	161	3.97551e-05	Akebia	899	0.000221987	Macleaya cordata	319	7.87694e-05	Blechnaceae	306	7.53673e-05	Lonicera	1443	0.000355408	Zanthoxylum simulans	320	7.88154e-05	Caprifoliaceae	7	2.12074e-06	Hypericum	1114	0.0003375	Allium cepa	182	5.51392e-05
62	Urticaceae	154	3.80266e-05	Hypericum	854	0.000210875	Glycine max	316	7.80286e-05	Cucurbitaceae	258	6.3545e-05	Sorbaria	1329	0.00032733	Patrinia heterophylla	313	7.70914e-05	Convolvulaceae	6	1.81777e-06	Carex	1111	0.000336591	Dichrocephala auriculata	167	5.05947e-05
63	Sapindaceae	142	3.50635e-05	Tripterygium	800	0.000197541	Coreopsis tinctoria	273	6.74108e-05	Elaeocarpaceae	233	5.73875e-05	Rhamnus	1305	0.000321419	Woodwardia japonica	306	7.53673e-05	Loganiaceae	5	1.51481e-06	Oryza	1063	0.000322049	Pteroceltis tatarinowii	157	4.75651e-05
64	Juglandaceae	136	3.35819e-05	Verbena	691	0.000170626	Sambucus williamsii	266	6.56823e-05	Meliaceae	216	5.32004e-05	Panicum	1280	0.000315262	Tripterygium wilfordii	301	7.41358e-05	Staphyleaceae	5	1.51481e-06	Brassica	970	0.000293873	Gaillardia pulchella	72	2.18133e-05
65	Amaranthaceae	118	2.91373e-05	Prunus	690	0.000170379	Arabidopsis thaliana	253	6.24723e-05	Amaryllidaceae	204	5.02448e-05	Hedera	1207	0.000297282	Glycyrrhiza uralensis	271	6.67468e-05	Ulmaceae	5	1.51481e-06	Viola	962	0.00029145	Broussonetia kazinoki	70	2.12074e-05
66	Meliaceae	104	2.56803e-05	Staphylea	662	0.000163465	Glycyrrhiza uralensis	237	5.85215e-05	Salicaceae	143	3.52207e-05	Abelia	1201	0.000295804	Rubus alceifolius	256	6.30524e-05	Boraginaceae	5	1.51481e-06	Dimocarpus	845	0.000256003	Rubus alceifolius	69	2.09044e-05
67	Elaeocarpaceae	101	2.49395e-05	Campylotropis	650	0.000160502	Veronica polita	235	5.80276e-05	Violaceae	107	2.63539e-05	Vitis	923	0.000227333	Glycine max	219	5.39393e-05	Acoraceae	4	1.21185e-06	Musella	823	0.000249338	Sambucus williamsii	52	1.5754e-05
68	Acanthaceae	95	2.3458e-05	Mucuna	595	0.000146921	Lonicera japonica	197	4.86444e-05	Stachyuraceae	91	2.24131e-05	Justicia	818	0.000201472	Melia azedarach	216	5.32004e-05	Lamiaceae	4	1.21185e-06	Dryopteris	719	0.00021783	Stellaria media	49	1.48452e-05
69	Cyperaceae	86	2.12356e-05	Populus	558	0.000137785	Clematoclethra scandens	197	4.86444e-05	Amaranthaceae	90	2.21668e-05	Chrysanthemum	771	0.000189896	Pteroceltis tatarinowii	208	5.123e-05	Aristolochiaceae	4	1.21185e-06	Juniperus	674	0.000204197	Glycyrrhiza uralensis	47	1.42392e-05
70	Lamiaceae	74	1.82725e-05	Quercus	538	0.000132846	Lactuca sativa	197	4.86444e-05	Malvaceae	80	1.97039e-05	Clematis	744	0.000183246	Celastrus rosthornianus	193	4.75356e-05	Polygonaceae	3	9.08887e-07	Galium	658	0.000199349	Pueraria montana	47	1.42392e-05
71	Scrophulariaceae	66	1.62971e-05	Disanthus	529	0.000130624	Kadsura oblongifolia	190	4.6916e-05	Actinidiaceae	76	1.87187e-05	Miscanthus	738	0.000181768	Brassica oleracea	166	4.08855e-05	Rhamnaceae	3	9.08887e-07	Phaseolus	622	0.000188443	Disanthus cercidifolius	47	1.42392e-05
72	Crassulaceae	57	1.40748e-05	Acacia	482	0.000119018	Allium cepa	165	4.07428e-05	Clethraceae	63	1.55168e-05	Myrsine	694	0.000170931	Microstegium vimineum	155	3.81762e-05	Podocarpaceae	2	6.05925e-07	Lygodium	578	0.000175112	Saccharum arundinaceum	43	1.30274e-05
73	Altingiaceae	56	1.38279e-05	Setaria	479	0.000118278	Rubus alceifolius	163	4.0249e-05	Stemonuraceae	41	1.00982e-05	Phyllanthus	683	0.000168222	Mucuna gigantea	145	3.57132e-05	Vitaceae	2	6.05925e-07	Saccharum	428	0.000129668	Poa annua	42	1.27244e-05
74	Hydrangeaceae	41	1.0124e-05	Gaillardia	447	0.000110376	Sorbaria arborea	159	3.92612e-05	Altingiaceae	40	9.85193e-06	Podocarpus	628	0.000154675	Populus tomentosa	142	3.49744e-05	Myrtaceae	1	3.02962e-07	Mycetia	406	0.000123003	Chrysanthemum indicum	36	1.09066e-05
75	Malvaceae	40	9.87704e-06	Viburnum	447	0.000110376	Morus yunnanensis	125	3.08658e-05	Saururaceae	30	7.38895e-06	Mycetia	627	0.000154429	Chrysanthemum indicum	114	2.8078e-05	Schisandraceae	1	3.02962e-07	Geranium	379	0.000114823	Achyranthes aspera	29	8.78591e-06
76	Onagraceae	20	4.93852e-06	Styrax	346	8.54364e-05	Achyranthes aspera	118	2.91373e-05	Ginkgoaceae	30	7.38895e-06	Corydalis	587	0.000144577	Sibbaldia procumbens	112	2.75854e-05	Phyllanthaceae	1	3.02962e-07	Capsicum	359	0.000108763	Taiwania cryptomerioides	28	8.48295e-06
77	Stachyuraceae	18	4.44467e-06	Rhynchosia	345	8.51895e-05	Melia azedarach	97	2.39518e-05	Gleicheniaceae	28	6.89635e-06	Diplazium	508	0.00012512	Glechoma hederacea	107	2.63539e-05				Populus	357	0.000108158	Potentilla fragarioides	27	8.17998e-06
78	Stemonuraceae	17	4.19774e-06	Macleaya	334	8.24733e-05	Juniperus communis	73	1.80256e-05	Verbenaceae	21	5.17226e-06	Cardamine	507	0.000124873	Achyranthes aspera	90	2.21668e-05				Akebia	309	9.36154e-05	Oplismenus undulatifolius	26	7.87702e-06
79	Apocynaceae	16	3.95082e-06	Cardamine	328	8.09918e-05	Miscanthus sinensis	72	1.77787e-05	Convolvulaceae	21	5.17226e-06	Sambucus	490	0.000120686	Potentilla fragarioides	86	2.11817e-05				Corylopsis	302	9.14946e-05	Tripterygium wilfordii	20	6.05925e-06
80	Polygonaceae	15	3.70389e-06	Geranium	323	7.97571e-05	Phyllanthus urinaria	71	1.75318e-05	Schisandraceae	19	4.67967e-06	Pueraria	470	0.00011576	Macleaya cordata	80	1.97039e-05				Sorbaria	291	8.8162e-05	Nicandra physalodes	16	4.8474e-06
81	Haloragaceae	11	2.71619e-06	Glycine	316	7.80286e-05	Acer oblongum	69	1.70379e-05	Geraniaceae	13	3.20188e-06	Digitaria	442	0.000108864	Sargentodoxa cuneata	77	1.8965e-05				Chrysanthemum	243	7.36199e-05	Rubus setchuenensis	14	4.24147e-06
82	Acoraceae	10	2.46926e-06	Schima	289	7.13616e-05	Carex japonica	63	1.55563e-05	Boraginaceae	13	3.20188e-06	Dalbergia	412	0.000101475	Clematoclethra scandens	76	1.87187e-05				Sacciolepis	230	6.96813e-05	Sibbaldia procumbens	12	3.63555e-06
83	Lythraceae	9	2.22233e-06	Podocarpus	282	6.96332e-05	Viburnum opulus	59	1.45686e-05	Cyperaceae	7	1.72409e-06	Triticum	407	0.000100243	Allium cepa	69	1.69946e-05				Echinochloa	207	6.27132e-05	Leucomphalos capparideus	12	3.63555e-06
84	Symplocaceae	9	2.22233e-06	Coreopsis	274	6.76577e-05	Linnaea borealis	56	1.38279e-05	Orchidaceae	6	1.47779e-06	Bidens	406	9.99971e-05	Ilex rotunda	57	1.4039e-05				Allium	182	5.51392e-05	Tetradium trichotomum	12	3.63555e-06
85	Violaceae	8	1.97541e-06	Spiraea	269	6.64231e-05	Justicia quadrifaria	56	1.38279e-05	Polygonaceae	6	1.47779e-06	Stephania	392	9.65489e-05	Viburnum opulus	56	1.37927e-05				Cercidiphyllum	182	5.51392e-05	Cirsium arvense	11	3.33259e-06
86	Gesneriaceae	7	1.72848e-06	Sambucus	268	6.61762e-05	Liquidambar formosana	56	1.38279e-05	Myrtaceae	5	1.23149e-06	Deutzia	370	9.11304e-05	Lysimachia rubiginosa	53	1.30538e-05				Inula	180	5.45332e-05	Veronica polita	9	2.72666e-06
87	Blechnaceae	5	1.23463e-06	Phyllanthus	253	6.24723e-05	Achnatherum inebrians	56	1.38279e-05	Crassulaceae	4	9.85193e-07	Schima	364	8.96526e-05	Nicandra physalodes	49	1.20686e-05				Potentilla	179	5.42303e-05	Rosa henryi	9	2.72666e-06
88	Daphniphyllaceae	3	7.40778e-07	Arabidopsis	253	6.24723e-05	Dimocarpus longan	52	1.28402e-05	Cercidiphyllaceae	4	9.85193e-07	Trisetum	364	8.96526e-05	Acer palmatum	45	1.10834e-05				Sinojackia	170	5.15036e-05	Ilex rotunda	8	2.4237e-06
89	Loganiaceae	3	7.40778e-07	Pterostyrax	252	6.22254e-05	Myrsine seguinii	48	1.18525e-05	Loganiaceae	4	9.85193e-07	Patrinia	320	7.88154e-05	Eleusine indica	44	1.08371e-05				Dichrocephala	167	5.05947e-05	Argyreia osyrensis	6	1.81777e-06
90	Cercidiphyllaceae	1	2.46926e-07	Glycyrrhiza	241	5.95092e-05	Leucomphalos capparideus	42	1.03709e-05	Annonaceae	3	7.38895e-07	Buddleja	309	7.61062e-05	Liquidambar formosana	40	9.85193e-06				Pteroceltis	157	4.75651e-05	Anthoxanthum odoratum	5	1.51481e-06
91	Aristolochiaceae	1	2.46926e-07	Veronica	235	5.80276e-05	Nicandra physalodes	38	9.38319e-06	Orobanchaceae	3	7.38895e-07	Woodwardia	306	7.53673e-05	Leucomphalos capparideus	37	9.11304e-06				Gaillardia	92	2.78725e-05	Ulmus pumila	5	1.51481e-06
92				Diplazium	204	5.03729e-05	Cyclea racemosa	35	8.64241e-06	Nelumbonaceae	2	4.92597e-07	Tripterygium	301	7.41358e-05	Styrax agrestis	32	7.88154e-06				Ficus	85	2.57518e-05	Macleaya cordata	4	1.21185e-06
93				Lonicera	200	4.93852e-05	Glechoma hederacea	33	8.14856e-06	Clusiaceae	2	4.92597e-07	Glycyrrhiza	277	6.82246e-05	Houttuynia cordata	30	7.38895e-06				Codonopsis	75	2.27222e-05	Justicia procumbens	4	1.21185e-06
94				Lactuca	197	4.86444e-05	Castanea crenata	31	7.65471e-06	Polygalaceae	2	4.92597e-07	Pterostyrax	255	6.28061e-05	Ginkgo biloba	30	7.38895e-06				Cymbopogon	62	1.87837e-05	Broussonetia kaempferi	4	1.21185e-06
95				Digitaria	193	4.76567e-05	Brassica oleracea	29	7.16086e-06	Musaceae	1	2.46298e-07	Fraxinus	234	5.76338e-05	Oryza rufipogon	29	7.14265e-06				Schima	59	1.78748e-05	Alternanthera philoxeroides	4	1.21185e-06
96				Kadsura	190	4.6916e-05	Potentilla fragarioides	26	6.42008e-06	Symplocaceae	1	2.46298e-07	Umbellularia	227	5.59097e-05	Dicranopteris linearis	28	6.89635e-06				Triticum	53	1.6057e-05	Rumex maritimus	3	9.08887e-07
97				Allium	165	4.07428e-05	Eleusine indica	26	6.42008e-06				Glycine	219	5.39393e-05	Secale cereale	27	6.65005e-06				Sambucus	52	1.5754e-05	Angelica sinensis	3	9.08887e-07
98				Bidens	164	4.04959e-05	Semiaquilegia adoxoides	21	5.18545e-06				Melia	216	5.32004e-05	Dipsacus asper	25	6.15746e-06				Umbellularia	49	1.48452e-05	Stephania tetrandra	3	9.08887e-07
99				Syzygium	160	3.95082e-05	Ludwigia hyssopifolia	20	4.93852e-06				Celastrus	209	5.14763e-05	Justicia procumbens	25	6.15746e-06				Glycyrrhiza	48	1.45422e-05	Morus yunnanensis	3	9.08887e-07
100				Sorbaria	159	3.92612e-05	Sargentodoxa cuneata	20	4.93852e-06				Pteroceltis	208	5.123e-05	Semiaquilegia adoxoides	25	6.15746e-06				Pueraria	47	1.42392e-05	Abelia schumannii	3	9.08887e-07
101				Calamagrostis	140	3.45697e-05	Carex breviculmis	19	4.6916e-06				Brassica	166	4.08855e-05	Broussonetia kazinoki	23	5.66486e-06				Disanthus	47	1.42392e-05	Trifolium repens	2	6.05925e-07
102				Agrimonia	133	3.28412e-05	Cirsium arvense	18	4.44467e-06				Microstegium	155	3.81762e-05	Tragus berteronianus	23	5.66486e-06				Poa	42	1.27244e-05	Acer palmatum	2	6.05925e-07
103				Pterocarya	127	3.13596e-05	Rumex maritimus	15	3.70389e-06				Mucuna	145	3.57132e-05	Dichrocephala auriculata	23	5.66486e-06				Calamagrostis	39	1.18155e-05	Myrsine seguinii	2	6.05925e-07
104				Morus	125	3.08658e-05	Taiwania cryptomerioides	15	3.70389e-06				Populus	143	3.52207e-05	Rubus setchuenensis	21	5.17226e-06				Platylophus	34	1.03007e-05	Viburnum opulus	2	6.05925e-07
105				Achyranthes	118	2.91373e-05	Macleaya microcarpa	15	3.70389e-06				Plantago	141	3.47281e-05	Cuscuta japonica	21	5.17226e-06				Achyranthes	29	8.78591e-06	Vitis vinifera	2	6.05925e-07
106				Gaultheria	111	2.74088e-05	Rubus setchuenensis	14	3.45697e-06				Narcissus	135	3.32503e-05	Verbena officinalis	21	5.17226e-06				Taiwania	28	8.48295e-06	Perilla frutescens	2	6.05925e-07
107				Thalictrum	108	2.6668e-05	Secale cereale	14	3.45697e-06				Sloanea	134	3.3004e-05	Humulus lupulus	21	5.17226e-06				Oplismenus	26	7.87702e-06	Cardamine impatiens	1	3.02962e-07
108				Melia	100	2.46926e-05	Wahlenbergia marginata	13	3.21004e-06				Gonostegia	127	3.12799e-05	Perilla frutescens	21	5.17226e-06				Tripterygium	21	6.36221e-06	Schisandra sphenanthera	1	3.02962e-07
109				Carex	86	2.12356e-05	Sibbaldia procumbens	13	3.21004e-06				Glechoma	107	2.63539e-05	Schisandra sphenanthera	19	4.67967e-06				Nicandra	16	4.8474e-06	Styrax agrestis	1	3.02962e-07
110				Acer	75	1.85195e-05	Myriophyllum verticillatum	11	2.71619e-06				Viola	107	2.63539e-05	Celastrus orbiculatus	16	3.94077e-06				Sloanea	13	3.93851e-06	Dryopteris ryo-itoana	1	3.02962e-07
111				Juniperus	73	1.80256e-05	Panicum bisulcatum	10	2.46926e-06				Gaillardia	99	2.43835e-05	Briza minor	13	3.20188e-06				Daphniphyllum	12	3.63555e-06	Celastrus orbiculatus	1	3.02962e-07
112				Miscanthus	72	1.77787e-05	Euonymus nitidus	10	2.46926e-06				Thalictrum	93	2.29057e-05	Juniperus communis	11	2.70928e-06				Tetradium	12	3.63555e-06	Carex breviculmis	1	3.02962e-07
113				Buddleja	64	1.58033e-05	Symplocos cochinchinensis	9	2.22233e-06				Stachyurus	91	2.24131e-05	Dryopteris ryo-itoana	10	2.46298e-06				Cirsium	11	3.33259e-06	Lonicera japonica	1	3.02962e-07
114				Sedum	57	1.40748e-05	Sinojackia xylocarpa	8	1.97541e-06				Achyranthes	90	2.21668e-05	Macleaya microcarpa	9	2.21668e-06				Quercus	10	3.02962e-06	Achnatherum inebrians	1	3.02962e-07
115				Justicia	56	1.38279e-05	Gaillardia pulchella	7	1.72848e-06				Macleaya	89	2.19205e-05	Phyllanthus urinaria	9	2.21668e-06				Aralia	10	3.02962e-06
116				Liquidambar	56	1.38279e-05	Ilex rotunda	7	1.72848e-06				Calamagrostis	87	2.14279e-05	Sheareria nana	6	1.47779e-06				Veronica	9	2.72666e-06
117				Saccharum	55	1.35809e-05	Chrysanthemum indicum	7	1.72848e-06				Sargentodoxa	78	1.92113e-05	Saccharum arundinaceum	4	9.85193e-07				Pterostyrax	7	2.12074e-06
118				Dimocarpus	52	1.28402e-05	Leucaena leucocephala	7	1.72848e-06				Berchemia	75	1.84724e-05	Anthoxanthum odoratum	4	9.85193e-07				Cryptocarya	7	2.12074e-06
119				Umbellularia	52	1.28402e-05	Ulmus castaneifolia	6	1.48156e-06				Platylophus	75	1.84724e-05	Carex conica	4	9.85193e-07				Styrax	6	1.81777e-06
120				Myrsine	48	1.18525e-05	Anthoxanthum odoratum	6	1.48156e-06				Allium	69	1.69946e-05	Cercidiphyllum japonicum	4	9.85193e-07				Schizachyrium	6	1.81777e-06
121				Triticum	46	1.13586e-05	Acer palmatum	6	1.48156e-06				Sida	65	1.60094e-05	Persicaria amphibia	4	9.85193e-07				Hydrocotyle	6	1.81777e-06
122				Sloanea	46	1.13586e-05	Woodwardia japonica	5	1.23463e-06				Nicandra	49	1.20686e-05	Cyclea racemosa	4	9.85193e-07				Anthoxanthum	5	1.51481e-06
123				Alchemilla	43	1.06178e-05	Humulus lupulus	5	1.23463e-06				Acer	48	1.18223e-05	Maclura cochinchinensis	3	7.38895e-07				Stephania	5	1.51481e-06
124				Aralia	42	1.03709e-05	Dichrocephala auriculata	5	1.23463e-06				Eleusine	44	1.08371e-05	Stellaria nemorum	3	7.38895e-07				Solanum	5	1.51481e-06
125				Hydrangea	41	1.0124e-05	Koelreuteria bipinnata	4	9.87704e-07				Styrax	42	1.03445e-05	Acer truncatum	3	7.38895e-07				Staphylea	5	1.51481e-06
126				Nicandra	38	9.38319e-06	Maclura cochinchinensis	4	9.87704e-07				Liquidambar	40	9.85193e-06	Euonymus nitidus	3	7.38895e-07				Ulmus	5	1.51481e-06
127				Cyclea	35	8.64241e-06	Dryopteris ryo-itoana	4	9.87704e-07				Quercus	39	9.60563e-06	Rumex maritimus	2	4.92597e-07				Macleaya	4	1.21185e-06
128				Berchemia	34	8.39549e-06	Saccharum arundinaceum	3	7.40778e-07				Cissus	34	8.37414e-06	Cannabis sativa	2	4.92597e-07				Acorus	4	1.21185e-06
129				Grewia	34	8.39549e-06	Lygodium polystachyum	3	7.40778e-07				Houttuynia	30	7.38895e-06	Angelica sinensis	2	4.92597e-07				Alternanthera	4	1.21185e-06
130				Glechoma	33	8.14856e-06	Arachniodes tonkinensis	3	7.40778e-07				Ginkgo	30	7.38895e-06	Nelumbo nucifera	2	4.92597e-07				Aristolochia	4	1.21185e-06
131				Castanea	31	7.65471e-06	Tilia amurensis	3	7.40778e-07				Oryza	29	7.14265e-06	Sacciolepis indica	2	4.92597e-07				Glyceria	4	1.21185e-06
132				Brassica	29	7.16086e-06	Dipsacus asper	2	4.93852e-07				Dicranopteris	28	6.89635e-06	Solanum dulcamara	2	4.92597e-07				Angelica	3	9.08887e-07
133				Brosimum	28	6.91393e-06	Schisandra sphenanthera	2	4.93852e-07				Indigofera	28	6.89635e-06	Populus x canadensis	1	2.46298e-07				Ehretia	3	9.08887e-07
134				Senecio	28	6.91393e-06	Clematis ganpiniana	2	4.93852e-07				Arachniodes	27	6.65005e-06	Oplismenus undulatifolius	1	2.46298e-07				Vigna	3	9.08887e-07
135				Eleusine	26	6.42008e-06	Perilla frutescens	2	4.93852e-07				Secale	27	6.65005e-06	Disanthus cercidifolius	1	2.46298e-07				Abelia	3	9.08887e-07
136				Psychotria	24	5.92623e-06	Angelica sinensis	1	2.46926e-07				Spiraea	26	6.40375e-06	Gaillardia pulchella	1	2.46298e-07				Parietaria	3	9.08887e-07
137				Fraxinus	22	5.43237e-06	Cercidiphyllum japonicum	1	2.46926e-07				Dipsacus	25	6.15746e-06	Clematis ganpiniana	1	2.46298e-07				Morus	3	9.08887e-07
138				Semiaquilegia	21	5.18545e-06	Microstegium vimineum	1	2.46926e-07				Semiaquilegia	25	6.15746e-06	Symplocos cochinchinensis	1	2.46298e-07				Rumex	3	9.08887e-07
139				Sargentodoxa	21	5.18545e-06	Sporobolus indicus	1	2.46926e-07				Dichrocephala	23	5.66486e-06							Stauntonia	3	9.08887e-07
140				Platylophus	20	4.93852e-06							Humulus	21	5.17226e-06							Solidago	3	9.08887e-07
141				Ludwigia	20	4.93852e-06							Verbena	21	5.17226e-06							Trifolium	2	6.05925e-07
142				Stachyurus	18	4.44467e-06							Cuscuta	21	5.17226e-06							Sida	2	6.05925e-07
143				Cirsium	18	4.44467e-06							Perilla	21	5.17226e-06							Podocarpus	2	6.05925e-07
144				Cissus	17	4.19774e-06							Sanicula	20	4.92597e-06							Vitis	2	6.05925e-07
145				Clerodendrum	16	3.95082e-06							Cryptocarya	19	4.67967e-06							Acer	2	6.05925e-07
146				Stewartia	15	3.70389e-06							Schisandra	19	4.67967e-06							Achillea	2	6.05925e-07
147				Taiwania	15	3.70389e-06							Acacia	18	4.43337e-06							Rhamnus	2	6.05925e-07
148				Rumex	15	3.70389e-06							Setaria	16	3.94077e-06							Myrsine	2	6.05925e-07
149				Secale	14	3.45697e-06							Solanum	15	3.69447e-06							Perilla	2	6.05925e-07
150				Wahlenbergia	13	3.21004e-06							Hydrangea	15	3.69447e-06							Menispermum	1	3.02962e-07
151				Boehmeria	12	2.96311e-06							Solidago	15	3.69447e-06							Fraxinus	1	3.02962e-07
152				Glyceria	12	2.96311e-06							Holboellia	14	3.44818e-06							Berchemia	1	3.02962e-07
153				Ranunculus	11	2.71619e-06							Castanea	14	3.44818e-06							Zanthoxylum	1	3.02962e-07
154				Myriophyllum	11	2.71619e-06							Geranium	13	3.20188e-06							Pimpinella	1	3.02962e-07
155				Panicum	10	2.46926e-06							Aralia	13	3.20188e-06							Indigofera	1	3.02962e-07
156				Clethra	10	2.46926e-06							Grewia	11	2.70928e-06							Celastrus	1	3.02962e-07
157				Cryptocarya	10	2.46926e-06							Juniperus	11	2.70928e-06							Lonicera	1	3.02962e-07
158				Acorus	10	2.46926e-06							Mangifera	11	2.70928e-06							Photinia	1	3.02962e-07
159				Lagerstroemia	9	2.22233e-06							Senecio	11	2.70928e-06							Cardamine	1	3.02962e-07
160				Symplocos	9	2.22233e-06							Clerodendrum	10	2.46298e-06							Acilepis	1	3.02962e-07
161				Juglans	9	2.22233e-06							Maesa	10	2.46298e-06							Schisandra	1	3.02962e-07
162				Viola	8	1.97541e-06							Isodon	8	1.97039e-06							Phyllanthus	1	3.02962e-07
163				Maesa	8	1.97541e-06							Forsythia	7	1.72409e-06							Foetidia	1	3.02962e-07
164				Menispermum	8	1.97541e-06							Carex	7	1.72409e-06							Corydalis	1	3.02962e-07
165				Leucaena	7	1.72848e-06							Parietaria	6	1.47779e-06
166				Mangifera	7	1.72848e-06							Sheareria	6	1.47779e-06
167				Emilia	6	1.48156e-06							Alchemilla	6	1.47779e-06
168				Narcissus	6	1.48156e-06							Stewartia	6	1.47779e-06
169				Quercus	6	1.48156e-06							Saccharum	5	1.23149e-06
170				Anthoxanthum	6	1.48156e-06							Elaeocarpus	4	9.85193e-07
171				Foetidia	5	1.23463e-06							Anthoxanthum	4	9.85193e-07
172				Dichrocephala	5	1.23463e-06							Cercidiphyllum	4	9.85193e-07
173				Inula	5	1.23463e-06							Cyclea	4	9.85193e-07
174				Sageretia	5	1.23463e-06							Poa	4	9.85193e-07
175				Humulus	5	1.23463e-06							Boehmeria	4	9.85193e-07
176				Woodwardia	5	1.23463e-06							Menispermum	3	7.38895e-07
177				Indigofera	4	9.87704e-07							Ehretia	3	7.38895e-07
178				Koelreuteria	4	9.87704e-07							Aizoanthemum	3	7.38895e-07
179				Xylosma	3	7.40778e-07							Pedicularis	3	7.38895e-07
180				Bromus	3	7.40778e-07							Clethra	3	7.38895e-07
181				Gardneria	3	7.40778e-07							Acalypha	3	7.38895e-07
182				Sida	3	7.40778e-07							Cannabis	2	4.92597e-07
183				Daphniphyllum	3	7.40778e-07							Angelica	2	4.92597e-07
184				Arachniodes	3	7.40778e-07							Chloris	2	4.92597e-07
185				Tilia	3	7.40778e-07							Nelumbo	2	4.92597e-07
186				Perilla	2	4.93852e-07							Cephalosorus	2	4.92597e-07
187				Isodon	2	4.93852e-07							Sacciolepis	2	4.92597e-07
188				Schisandra	2	4.93852e-07							Sageretia	2	4.92597e-07
189				Acalypha	2	4.93852e-07							Brosimum	2	4.92597e-07
190				Solanum	2	4.93852e-07							Rumex	2	4.92597e-07
191				Verbascum	2	4.93852e-07							Glyceria	2	4.92597e-07
192				Elephantopus	2	4.93852e-07							Inula	2	4.92597e-07
193				Dipsacus	2	4.93852e-07							Festuca	2	4.92597e-07
194				Echinochloa	2	4.93852e-07							Foetidia	2	4.92597e-07
195				Barringtonia	1	2.46926e-07							Polygala	2	4.92597e-07
196				Microstegium	1	2.46926e-07							Musella	1	2.46298e-07
197				Acilepis	1	2.46926e-07							Capsicum	1	2.46298e-07
198				Sporobolus	1	2.46926e-07							Schizachyrium	1	2.46298e-07
199				Parietaria	1	2.46926e-07							Oplismenus	1	2.46298e-07
200				Aristolochia	1	2.46926e-07							Symplocos	1	2.46298e-07
201				Cercidiphyllum	1	2.46926e-07							Photinia	1	2.46298e-07
202				Forsythia	1	2.46926e-07							Disanthus	1	2.46298e-07
203				Pimpinella	1	2.46926e-07							Cymbopogon	1	2.46298e-07
204				Angelica	1	2.46926e-07							Barringtonia	1	2.46298e-07
205
206
207
208
209
210
211
212
213
214
215
216
217
218
219
220
221
222
223
224
225
226
227
228
229
230
231
232
233
234
235
236
237
238
239
240
241
242
243
244
245
246
247
248
249
250
251
252
253
254
255
256
257
258
259
260
261
262
263
264
265
266
267
268
269
270
271
272
273
274
275
276
277
278
279
280
281
282
283
284
285
286
287
288
289
290
291
292
293
294
295
296
297
298
299
300
301
302
303
304
305
306
307
308
309
310
311
312
313
314
315
316
317
318
319
320
321
322
323
324
325
326
327
328
329
330
331
332
333
334
335
336
337
338
339
340
341
342
343
344
345
346
347
